# Supplementary material for: Whole-Grain Highland Barley Attenuates Atherosclerosis Associated with NLRP3 Inflammasome Pathway and Gut Microbiota in ApoE−/− Mice
Source: Nutrients. 2023 Sep 28;15(19):4186. doi: 10.3390/nu15194186 (PMC10574078; doi:10.3390/nu15194186)
Supplement: Supplementary file 1 [file nutrients-15-04186-s001.zip]

Archive with 1 entries (1 files):
- nutrients-2635207-supplementary.pdf
